# Supplementary material for: GPR84-mediated signal transduction affects metabolic function by promoting brown adipocyte activity
Source: J Clin Invest. 2023 Dec 15;133(24):e168992. doi: 10.1172/JCI168992 (PMC10721148; doi:10.1172/JCI168992)
Supplement: Supporting data values [file jci-133-168992-s196.xlsx]

## Sheet: Figure 1C
Figure 1C
iWAT	gWAT	BAT
0.207	14.881	10.747
2.361	28.245	9.03
1.013	19.885	33.823
0.497	8.431	8.542
0.266	28.5	18.711
1.259	21.578	44.802
0.184		30.251
2.214

## Sheet: Figure 1D
Figure 1D
iWAT	gWAT	BAT
1.06	2.88	5.42
1.09	2.57	5.38
1.37	1.85	6.02
1.03	2.04	4.02

## Sheet: Figure 1E
Figure 1E
Day	GPR84			Day	UCP1
0	0.94	1.06	1	0	1.746	0.254	1
1	3.049	2.593	2.806	1	9.149	10.113	9.616
3	4.437	8.387	6.307	3	2.406	3.885	3.175
7	2.07	5.757	3.908	7	1.429	2.618	2.008

## Sheet: Figure 1F
Figure 1F
GPR84+ area (100)			UCP1+ area (100)
RT	CE		RT	CE
5.42	13.47		7.87	20.47
4.53	10.04		9.57	22.04
6.03	10.39		7.03	20.39
4.603	7.04		6.603	17.04
2.56393	9.205		8.56393	19.205
	9.38			19.38

## Sheet: Figure 1G
Figure 1G
Day	GPR84				Day	UCP1
0	1.15	1	0.85		0	1.301	1.191	0.508
2	3.848	2.72	4.011		2	2.621	1.261	2.611
4	5.158	5.124	3.276		4	8.186	1.659	4.509
6	3.703	5.316	4.769		6	5.68	3.469	6.41
8	6.372	4.633	4.227		8	6.845	12.657	8.245

## Sheet: Figure 2A
Figure 2A
(Age) months	WT														KO
3	33.19	25	27.26	25.83	22.91	26	23.36	25.37	22.18						25.38	25.51	27.79	25.51	22.48	23.3	20.78	21.59	24	26
13	36.6	50.2	46	27.2	30	32.2	28.9	33.5	43.6	31.5	33.6	32.7	35.3		52.8	42.3	49.1	48.5	39.1	49.7	46.2	38

## Sheet: Figure 2B
Figure 2B
3-month-old
Time (min)	GPR84WT														GPR84KO
0	132	168	126	151	187	176	190	188	120	148	167	156			147	178	122	117	160	162	151	142	167	161	178	158
15	115	141	136	113	98	146	86	83	91	95	92	93			113	76	139	73	127	97	95	77	93	96	120	85
30	104	119	75	83	84	113	85	87	73	80	86	75			79	88	106	77	77	92	79	90	81	85	87	81
60	70	119	74	88	93	82	98	95	71	74	107	85			95	99	95	70	103	88	83	92	98	98		86
90	93	105	74	114	101	87	89	101	62	71	109	90			91	104	91	74	106	87	75	74	105	90	110	81
120	124	132	83	127	119	89	112	110	69	85	104	98			94	128	100	77	121	109	84	81	123	103	118	83
13-month-old
Time (min)	GPR84WT																						GPR84KO
0	143	176	103	122	148	190	185	157	151	134	166	144	174	95	137	98	163	136	158	142	146		169	156	146	158	151	136	151	165	180	146	159	188	169	156	152	184	178	156	144
15	145	138	74	93	132	130	150	111	138	109	124	142	170	76	106	86	152	108	146	137	122		185	168	116	154	187	109	149	127	162	120	141	174	136	156	138	149	156	120	146
30	107	105	62	76	11	86	96	79	106	79	96	133	123	109	108	98	127	119	102	111	130		134	134	92	105	146	88	131	98	117	93	137	145	163	151	126	130	135	135	131
60	92	95	47	57	84	73	86	54	108	74	88	142	176	93	122	99	172	136	124	172	107		109	128	84	97	125	92	104	94	114	85	153	180	147	162	172	151	153	147	195
90	91	102	59	59	106	88	104	73	132	100	108	146	154	85	123	93	150	152	166	150	126		123	146	96	98	138	113	108	114	125	100	146	184	152	142	199	144	212	207	188
120	103	115	68	61	105	94	117	78	162	117	117	161	156	87	121	96	130	134	182	194	127		128	158	111	154	147	146	143	146	150	119	167	158	142	124	183	185	170	239	159

## Sheet: Figure 2D
Figure 2D
UCP1+area
	WT						KO
3 mo.	22.953	20.0251	22.5466	26.686	24.127	25.315	26.3742	17.4644	23.0309	26.0691	19.916	18.374
13 mo.	15.2558	12.5256	17.5434	15.5828	16.8272	20.532	13.1669	16.6235	14.0632	10.2337	9.39294	10.0882

## Sheet: Figure 2E
Figure 2E
3 mo.
	WT									KO
Ucp1	0.677	0.654	0.873	1.508	1.288					1.918	0.81	1.023	1.058	1.377
Cidea	0.856	1.014	1.203	0.776	1.149					1.177	1.244	1.085	1.252	0.733
Pgc1α	0.902	1.336	0.856	0.788	1.118					0.588	0.619	1.167	0.625	1.085
Dio2	0.81	0.812	1.172	0.706	1.5					1.143	1.09	1.629	0.745	1.4
Cox8b	0.686	1.177	1.32	0.796	1.022						1.353	0.931	1.591
13 mo.
	WT													KO
UCP1	0.769	1.184	1.023	1.018	0.904	1.134	1.061	0.86	1.135					1.011	0.8	0.708	0.792	0.62	0.993	0.923
CideA	0.829	1.079	1.023	1.011	0.867	0.831	0.834	1.235	1.141	0.993	1.109	1.141		0.597	0.959	0.752	0.781	0.736	0.841	0.902	0.595
Pgc1α	0.812	1.066	1.023	0.818	0.809	0.936	0.704	1.473	1.374	1.018				0.667	0.734	0.614	0.698	0.936	0.994	0.784	0.78
Dio2	0.719	0.933	1.023	1.178	0.534	0.966	1.35	1.182	1.263	0.936				0.614	0.849	0.386	0.581	1.194	0.572	0.538
Cox8b	0.825	0.981	1.023	0.998	0.894	1.157	1.019	1.092	0.984	0.854	1.171	1.096		0.782	0.994	1.078	0.983	0.94	0.936	0.625	0.702	0.699

## Sheet: Figure 2F
Figure 2F
3 mo.
	WT								KO
Fapt1	1.32	1.049	1.002	0.653	0.975				1.903	1.688	1.964	1.506
Fasn	1.961	1.038	0.798	0.562	0.64				0.993	1.568	1.85	1.045	1.215
Lpl	1.155	0.893	0.822	0.886	1.243				1.634	1.183	1.264	1.123	1.08
Cd36	1.287	0.866	1.053	0.888	0.905				1.181	1.061	1.037	0.911	1.141
Cpt1α	1.349	0.705	1.085	0.973	0.887				1.142	0.992	0.918	1.155	1.287
Acsl1	1.271	1.088	0.98	1.428	0.233				3.053	2.448	2.619	1.686	0.973
Acot1	0.925	0.766	0.99	1.179	1.139				1.612	1.59	1.417	1.515	1.212
Acox1	1.145	0.964	1.077	0.771	1.043				1.655	1.22	1.229	1.548	1.53
13 mo.
	WT													KO
Fapt1	0.415	0.586	1.444	0.779	0.812	0.659	0.816	1.337	1.192	1.999	0.943	1.018		0.806	0.302	0.674	0.852	0.377	0.729	1.482
Fasn	0.649	0.889	1.017	1.293	0.802	0.906	1.349	0.945	1.111	1.037	1.008	0.993		0.594	0.877	0.289	0.263	0.484	0.411	0.701	0.489	0.484
Lpl	1.319	0.933	1.31	1.047	1.244	0.982	0.795	1.155	0.792	0.823	0.724	0.877		0.96	0.539	0.749	0.628	0.64	0.837	0.53	1.299
Cd36	1.337	1.14	0.869	0.945	0.827	0.736	1.662	1.237	0.652	0.806	0.914	0.875		3.754	1.398	0.797	0.941	0.87	0.851	2.259	2.994	3.284
Cpt1α	1.037	2.359	1.492	0.987	1.171	0.911	0.742	0.399	1.878	0.345	0.391	0.289		2.455	1.358	1.64	1.869	1.647	1.121	2.64	2.378	3.618
Acsl1	0.512	2.315	1.291	1.108	1.024	0.753	0.808	0.325	2.643	0.551	0.338	0.332		1.383	0.785	0.806	0.896	1.154	1.384	1.795	2.006	2.056
Acot1	0.865	1.002	1.241	1.53	1.17	1.082	1.021	0.92	1.05	0.674	0.446			1.102	1.262	1.157	1.278	1.841	1.404	2.48	2.277	2.206
Acox1	0.467	2.143	1.131	1.006	0.748	0.607	0.595	0.463	3.609	0.499	0.49	0.243		1.409	1.011	0.893	1.081	1.057	1.404	1.515	1.213	1.323

[truncated: 57 more sheets: Figure 2G, Figure2H, Figure 3A, Figure 3C, Figure 3D, Figure 3E, Figure 3F, Figure 3G, Figure 3H, Figure 3I, Figure 4A, Figure 4B, Figure 4C, Figure 4D, Figure4E, Figure 4F, Figure 4G, Figure 5B, Figure 5D, Figure 5E …]
